# Supplementary material for: Tumor Site-Specific Cleavage Improves the Antitumor Efficacy of Antibody–Drug Conjugates
Source: Int J Mol Sci. 2023 Jul 2;24(13):11011. doi: 10.3390/ijms241311011 (PMC10342105; doi:10.3390/ijms241311011)
Supplement: Supplementary file 1 [file ijms-24-11011-s001.zip]

Archive with 1 entries (1 files):
- ijms-2454571-supplementary.pdf
